# Supplementary material for: COVID-19 - ESSKA guidelines and recommendations for resuming elective surgery
Source: J Exp Orthop. 2020 May 13;7:28. doi: 10.1186/s40634-020-00248-4 (PMC7220621; doi:10.1186/s40634-020-00248-4)
Supplement: Supplementary file 3 — Additional file 3. Preoperative screening of patients. [file 40634_2020_248_MOESM3_ESM.xlsx]

## Sheet: Feuil1
Date of screening		2020-04-26
Patient information					Illnesses (by default - no illness considered)
ID		Age			Heart or vascular disease
Name		BMI			Arterial hypertension
Surname					Lung disease
Date of birth*					Diabetes
Height (cm)*					Liver conditions
Weight (kg)*					Kidney conditions
Gender					Diseases of the nervous system
Pregnancy					Diseases affecting immune system
Surgery					Cancer (treated within the last 3 years)
Procedure					Any other chronic illness
Type*					No known disease
Length of stay*
Date foreseen					Other relevant information
Surgeon					Smoker*
Questions related to COVID-19
*1. Have you already been tested for COVID-19?
		*If yes, when?			*Result
*2. Does a person diagnosed with COVID-19 within the last 2 months live with you?
*3. To your knowledge, have you been in contact with someone diagnosed with COVID-19 either within 2 days before their symptoms started, within 7 days after their symptoms began, or within 3 days after their symptoms ended?
4. Do you currently have one of the following symptoms? (by default - no symptoms considered)
		Fever (38° or above)				Headaches
		Cough				Chills
		Trouble breathing, shortness of breath				Diarrhea
		Chest pain				Nausea
		Fatigue				Runny nose
		Muscle soreness				Loss of taste or smell
		Sore throat				None of the above		0
		Light-headedness
*5. Are you a healthcare worker?
*6. Do you live with someone who is more than 65 years old, has a chronic disease, who may be at risk for COVID-19?
Risk understanding / patient information
The patient understands that any evolution of his symptoms / clinical results may delay the surgery date
The patient agrees to undergo additional preoperative screening for COVID-19
The patient understands that his/her care are organized according to current sanitary rules
The patient understands that despite all preventive measures, the infection risk for COVID-19 cannot be 100% excluded during surgery /hospitalization and agrees to undergo surgery
Summary					Recommendations
Age		Incomplete			Priority	Incomplete data
Surgery		Incomplete			Scheduling	Incomplete data
Comorbidities /risks		Incomplete
COVID-19		Incomplete		Preop screening		Incomplete data
Patient information		Incomplete

## Sheet: Feuil2
Male		Mini-invasive		Yes	Yes	POSITIVE		Maximum 3 days
Female		Open surgery		No	No	NEGATIVE		More than 3 days
					I don't know
